# Supplementary material for: Prospective Study on Factors Associated with Referral of Patients with Opioid Maintenance Therapy from Specialized Addictive Disorders Centers to Primary Care
Source: Int J Environ Res Public Health. 2021 May 27;18(11):5749. doi: 10.3390/ijerph18115749 (PMC8198158; doi:10.3390/ijerph18115749)
Supplement: Supplementary file 1 [file ijerph-18-05749-s001.zip]

Archive with 1 entries (1 files):
- ijerph-1116412-SI.pdf
